# Supplementary material for: Prospective assessment of health-related quality of life in early phase oncology clinical trials: PEARLER
Source: JNCI Cancer Spectr. 2025 Nov 10;9(6):pkaf108. doi: 10.1093/jncics/pkaf108 (PMC12657460; doi:10.1093/jncics/pkaf108)
Supplement: pkaf108_Supplementary_Data [file pkaf108_supplementary_data.zip]

Archive with 1 entries (1 files):
- Supplementary Appendix PRO.docx
